# Supplementary material for: Next-generation sequencing improves precision medicine in hearing loss
Source: Front Genet. 2023 Sep 22;14:1264899. doi: 10.3389/fgene.2023.1264899 (PMC10557071; doi:10.3389/fgene.2023.1264899)
Supplement: Supplementary file 1 [file Table1.XLSX]

## Sheet: Hoja 1
	Supplementary Table 1. Variables for statistical analysis in the retrospective and prospective cohort
Retrospective Cohort	Variable	Codification
	Institution Code
	Patinet Code
	Age at diagnosis
	Current age
	Gender	Male/Female
	Perinatal LowWeight	No/Yes
	Hyperbilirrubinemia	No/Yes
	Prenatal infection: TORCH	No/Yes
	Craneo-facial malformation	No/Yes
	Prenatal Ototoxicity	No/Yes
	Perinatal Ototoxicity	No/Yes
	Postnatal Ototoxicity	No/Yes
	Fetal distress-Hypoxia	No/Yes
	Respiratory support (>5 days)	No/Yes
	Bacterial Meningitis Perinatal	No/Yes
	Bacterial Meningitis Postnatal	No/Yes
	Extra-otic syndromic features	No/Yes
	Head Trauma Perinatal	No/Yes
	Head Trauma Postnatal	No/Yes
	Maternal toxic habits	No/Yes
	Perinatal Recurrent Otitis media	No/Yes
	Postnatal Recurrent Otitis media	No/Yes
	Parotiditis	No/Yes
	Measles	No/Yes
	Others Prenatal	No/Yes
	Others Perinatal	No/Yes
	Others Postnatal	No/Yes
	Family History of hearing loss	No/Yes
	Date PTA
	PTA 500Hz RE Air Conduction
	PTA 1KHz RE Air Conduction
	PTA 2KHz RE Air Conduction
	PTA 4KHz RE Air Conduction
	PTA 500Hz RE Bone Conduction
	PTA 1KHz RE Bone Conduction
	PTA 2KHz RE Bone Conduction
	PTA 4KHz RE Bone Conduction
	PTA 500Hz LE Air Conduction
	PTA 1KHz LE Air Conduction
	PTA 2KHz LE Air Conduction
	PTA 4KHz LE Air Conduction
	PTA 500Hz LE Bone Conduction
	PTA 1KHz LE Bone Conduction
	PTA 2KHz LE Bone Conduction
	PTA 4KHz LE Bone Conduction
	Date of Type of Deafness Test
	Type of Deafness Right Ear	Sensorineural mild HL/ Sensorineural moderate HL/ Sensorineural Severe HL/Sensorineural profund HL/
		Mixed mild HL/ Mixed moderate HL/ Mixed severe HL /Mixed profound HL
	Type of Deafness Left Ear	Sensorineural mild HL/ Sensorineural moderate HL/ Sensorineural Severe HL/Sensorineural profund HL/
		Mixed mild HL/ Mixed moderate HL/ Mixed severe HL /Mixed profound HL
	Deafness Evolution Right Ear	Stable/Progressive impairment/Fluctuating/Other
	Deafness Evolution Left Ear	Stable/Progressive impairment/Fluctuating/Other
	Hearing Loss Onset Right Ear	Prelingual/Perilingual/Postlingual
	Hearing Loss Onset Left Ear	Prelingual/Perilingual/Postlingual
	Age (years) of Onset of HL Right Ear
	Age (years) when maximum level of HL reached Right Ear
	Difference in years of Onset vs Max Right Ear
	Age (years) of Onset of HL Left Ear
	Age (years) when maximum level of HL reached Left Ear
	Difference in years of Onset vs Max Left Ear
	Symtomps associated Right Ear	None/Tinnitus/Vertigo/Diziness/Others
	Symtomps associated Left Ear	None/Tinnitus/Vertigo/Diziness/Others
	Otoscopy Right Ear	Normal/Other
	Otoscopy Left Ear	Normal/Other
	Radiology of Right Ear	Normal/Ossicular chain dysplasia/Facial nerve malformation/Cochlear aplasia/Incomplete partition cochlear I/
		Incomplete partiton cochlear II/Incomplete partition cochlear III/Mild hipoplasia cochlear/Severe hipoplasia cochlear/
		Common cavity/Cochlear nerve hypoplasia/Cochlear nerve agnesia/Enlarged vestibular aqueduct/Enlarged cochlear aqueduct/
		Semicircular canals dysplasia/Michel's aplasia
	Radiology of Left Ear	Normal/Ossicular chain dysplasia/Facial nerve malformation/Cochlear aplasia/Incomplete partition cochlear I/
		Incomplete partiton cochlear II/Incomplete partition cochlear III/Mild hipoplasia cochlear/Severe hipoplasia cochlear/
		Common cavity/Cochlear nerve hypoplasia/Cochlear nerve agnesia/Enlarged vestibular aqueduct/Enlarged cochlear aqueduct/
		Semicircular canals dysplasia/Michel's aplasia
	Dermatological Disease	No/Yes
	Heart Disease	No/Yes
	Renal Disease	No/Yes
	Endocrin Disease	No/Yes
	Esqueletal Disease	No/Yes
	Muscular disease	No/Yes
	Craneofacial features	No/Yes
	Ophtalmologic Syndromic Disease	No/Yes
	Digestives Syndromic Disease	No/Yes
	Urogenital Syndromic Disease	No/Yes
	Neurological Syndromic Disease	No/Yes
	Respiratory Syndromic Disease	No/Yes
	Other Syndromic Disease	No/Yes
	Treatment for Right Ear	None/Pharmacologyc therapy/Boneconduction implant/Active middle ear implant/Hearing aid/Cochlear Implant/
		Auditory Brainsistem implant/Middle ear surgery/Speech rehabilitation/Vestibular rehabilitation/Others
	Treatment for Left Ear	None/Pharmacologyc therapy/Boneconduction implant/Active middle ear implant/Hearing aid/Cochlear Implant/
		Auditory Brainsistem implant/Middle ear surgery/Speech rehabilitation/Vestibular rehabilitation/Others
	CAP II Right Ear
	CAP II Left Ear
	CAP II Bilateral
	Gen. Diag.
Prospective Cohort	Institution Code
	Patinet Code
	Age at diagnosis
	Current age
	Gender	Male/Female
	Perinatal LowWeight	No/Yes
	Hyperbilirrubinemia	No/Yes
	Prenatal infection: TORCH	No/Yes
	Craneo-facial malformation	No/Yes
	Prenatal Ototoxicity	No/Yes
	Perinatal Ototoxicity	No/Yes
	Fetal distress-Hypoxia	No/Yes
	Respiratory support (>5 days)	No/Yes
	Bacterial Meningitis	No/Yes
	Extra-otic syndromic features	No/Yes
	Head Trauma	No/Yes
	Maternal toxic habits	No/Yes
	Others Prenatal	No/Yes
	Others Perinatal	No/Yes
	Family History of hearing loss	No/Yes
	Dermatological Disease	No/Yes
	Heart Disease	No/Yes
	Renal Disease	No/Yes
	Endocrin Disease	No/Yes
	Esqueletal Disease	No/Yes
	Muscular disease	No/Yes
	Craneofacial features	No/Yes
	Ophtalmologic Syndromic Disease	No/Yes
	Digestives Syndromic Disease	No/Yes
	Urogenital Syndromic Disease	No/Yes
	Neurological Syndromic Disease	No/Yes
	Respiratory Syndromic Disease	No/Yes
	Other Syndromic Disease	No/Yes
	Audition 1st Test Performed?	No/Yes
	Audition 1st Test Result RE	Fail/Pass
	Audition 1st Test Result LE	Fail/Pass
	Audition 2nd Test Performed?	No/Yes
	Audition 2nd Test Result RE	Fail/Pass
	Audition 2nd Test Result LE	Fail/Pass
	CMV Screening Performed?	No/Yes
	CMV Sample	Salive/Urine/Blood
	CMV Result	Normal/Positive
	Tympanogram Performed?	No/Yes
	Tympanogram Result RE	Type A/B/C
	Tympanogram Result LE	Type A/B/C
	Otoscopy Performed?	No/Yes
	Otoscopy Result RE	Normal/OME/Preauricular apendix/Microtia/Anotia/Other
	Otoscopy Result LE	Normal/OME/Preauricular apendix/Microtia/Anotia/Other
	ABR Performed?	No/Yes
	ABR Thresholds (dB) RE
	ABR Thresholds (dB) LE
	ASSR Performed?	No/Yes
	ASSR 500Hz RE
	ASSR 1KHz RE
	ASSR 2KHz RE
	ASSR 4KHz RE
	ASSR 500Hz LE
	ASSR 1KHz LE
	ASSR 2KHz LE
	ASSR 4KHz LE
	Hearing Imparment Type RE	Normal/Mild HL (21-40 dBs)/Moderate HL (41-70 dBs)/Severe HL (71-90 dBs)/ Profound HL (>90 dBs)
	Hearing Imparment Type LE	Normal/Mild HL (21-40 dBs)/Moderate HL (41-70 dBs)/Severe HL (71-90 dBs)/ Profound HL (>90 dBs)
